# Supplementary material for: Characterization of Bicistronic Transcription in Budding Yeast
Source: mSystems. 2021 Feb 23;6(1):e01002-20. doi: 10.1128/mSystems.01002-20 (PMC8573964; doi:10.1128/mSystems.01002-20)
Supplement: TABLE S1 [file msystems.01002-20-st001.xlsx]

## Sheet: YPDbh
OLT	TIF	monocistronic	TIF	monocistronic	TIF
YBR196C-An_YBR196C-Bn	15	YBR196C-Bn	4	YBR196C-An	4
YCR024C-An_YCR024C-Bn	3735	YCR024C-An	68	YCR024C-Bn	162
YER180Cn_YER180C-An	190	YER180C-An	6	YER180Cn	20
YGL041Cn_YGL041C-Bn	8	YGL041Cn	0	YGL041C-Bn	6
YIL164Cn_YIL165Cn	88	YIL164Cn	0	YIL165Cn	12
YLR384Cn_YLR385Cn	4	YLR385Cn	3	YLR384Cn	1
YOL028Cn_YOL029Cn	150	YOL028Cn	4	YOL029Cn	28
YOL067Cn_YOL068Cn	559	YOL067Cn	39	YOL068Cn	211
YOR059Cn_YOR060Cn	51	YOR060Cn	45	YOR059Cn	43
YIR015Wn_YIR016Wn	180	YIR015Wn	0	YIR016Wn	71
YJR154Wn_YJR155Wn	27	YJR154Wn	0	YJR155Wn	10
YLR315Wn_YLR317Wn	46	YLR315Wn	27	YLR317Wn	7
YLR393Wn_YLR394Wn	63	YLR393Wn	25	YLR394Wn	24
YLR399W-An_YLR400Wn	6	YLR399W-An	0	YLR400Wn	0
YMR063Wn_YMR064Wn	85	YMR063Wn	47	YMR064Wn	18
YMR147Wn_YMR148Wn	64	YMR147Wn	1	YMR148Wn	37
YOR008W-Bn_YOR009Wn	25	YOR008W-Bn	2	YOR009Wn	3
YOR014Wn_YOR015Wn	63	YOR014Wn	50	YOR015Wn	53
YOR161W-An_YOR161W-Bn	19	YOR161W-An	0	YOR161W-Bn	0
YBR152Wn_YBR153Wn	79	YBR152Wn	2	YBR153Wn	73
YOR302Wn_YOR303Wn	1826	YOR302Wn	13	YOR303Wn	267
YBR191Wn_YBR191W-An	12566	YBR191Wn	2	YBR191W-An	137
YCL001W-An_YCL001W-Bn	3	YCL001W-An	0	YCL001W-Bn	0
YCR102W-An_YCR104Wn	4	YCR102W-An	0	YCR104Wn	0
YDR003Wn_YDR003W-An	185	YDR003Wn	0	YDR003W-An	25
YDR437Wn_YDR438Wn	46	YDR437Wn	27	YDR438Wn	20
YGL258W-An_YGL259Wn	10	YGL259Wn	0	YGL258W-An	0
YGR126Wn_YGR127Wn	20	YGR126Wn	1	YGR127Wn	18
YHL042Wn_YHL043Wn	3	YHL043Wn	1	YHL042Wn	1

## Sheet: YPDsh
OLT	TIF	monocistronic	TIF	monocistronic	TIF
YDL157Cn_YDL158Cn	44	YDL157Cn	1978	YDL158Cn	1
YDR169Cn_YDR169C-An	2	YDR169C-An	0	YDR169Cn	111
YDR467Cn_YDR468Cn	11	YDR468Cn	313	YDR467Cn	4
YDR487Cn_YDR488Cn	18	YDR488Cn	2	YDR487Cn	1057
YDR504Cn_YDR505Cn	20	YDR505Cn	10	YDR504Cn	29
YFL044Cn_YFL045Cn	212	YFL044Cn	82	YFL045Cn	3112
YFR033Cn_YFR034Cn	70	YFR034Cn	12	YFR033Cn	293
YGL146Cn_YGL147Cn	12	YGL146Cn	2	YGL147Cn	12546
YGL175Cn_YGL176Cn	5	YGL175Cn	2	YGL176Cn	95
YGR084Cn_YGR085Cn	22	YGR085Cn	26519	YGR084Cn	3
YAL048Cn_YAL049Cn	9	YAL048Cn	2	YAL049Cn	1038
YGR267Cn_YGR268Cn	120	YGR268Cn	52	YGR267Cn	535
YHR007C-An_YHR008Cn	8	YHR008Cn	1376	YHR007C-An	2
YHR057Cn_YHR058Cn	141	YHR058Cn	31	YHR057Cn	902
YHR069Cn_YHR069C-An	21	YHR069C-An	3	YHR069Cn	117
YHR199Cn_YHR199C-An	139	YHR199C-An	0	YHR199Cn	374
YIL061Cn_YIL062Cn	27	YIL061Cn	16	YIL062Cn	1213
YIL134C-An_YIL135Cn	15	YIL134C-An	1	YIL135Cn	260
YJL215Cn_YJL216Cn	3	YJL215Cn	16	YJL216Cn	2
YKL023C-An_YKL024Cn	26	YKL023C-An	1	YKL024Cn	318
YKL055Cn_YKL056Cn	75	YKL055Cn	4	YKL056Cn	22070
YBL071C-Bn_YBL072Cn	10	YBL071C-Bn	0	YBL072Cn	3385
YLL038Cn_YLL039Cn	9	YLL038Cn	5	YLL039Cn	29
YLL059Cn_YLL060Cn	10	YLL059Cn	0	YLL060Cn	67
YLR202Cn_YLR203Cn	8	YLR203Cn	3675	YLR202Cn	0
YLR244Cn_YLR245Cn	475	YLR245Cn	95	YLR244Cn	5285
YLR414Cn_YLR415Cn	3	YLR415Cn	0	YLR414Cn	343
YLR433Cn_YLR434Cn	3	YLR434Cn	0	YLR433Cn	505
YLR437Cn_YLR437C-An	29	YLR437C-An	0	YLR437Cn	593
YML037Cn_YML038Cn	5	YML037Cn	2	YML038Cn	260
YMR103Cn_YMR104Cn	81	YMR104Cn	7	YMR103Cn	127
YMR116Cn_YMR117Cn	48	YMR117Cn	6	YMR116Cn	11553
YBL074Cn_YBL075Cn	40	YBL074Cn	10	YBL075Cn	68
YMR181Cn_YMR182Cn	30	YMR182Cn	23	YMR181Cn	102
YNL254Cn_YNL255Cn	161	YNL254Cn	3	YNL255Cn	2785
YNR068Cn_YNR069Cn	5	YNR069Cn	5	YNR068Cn	4
YOR316Cn_YOR316C-An	27	YOR316C-An	9	YOR316Cn	387
YPL055Cn_YPL056Cn	32	YPL055Cn	64	YPL056Cn	27
YPL119Cn_YPL119C-An	32	YPL119Cn	2	YPL119C-An	38
YPR173Cn_YPR174Cn	60	YPR174Cn	27	YPR173Cn	877
YBR099Cn_YBR101Cn	6	YBR101Cn	304	YBR099Cn	1
YBR196C-Bn_YBR197Cn	11	YBR197Cn	94	YBR196C-Bn	4
YBR231Cn_YBR232Cn	3	YBR232Cn	1	YBR231Cn	349
YCL010Cn_YCL011Cn	158	YCL010Cn	134	YCL011Cn	1291
YCR005Cn_YCR006Cn	6	YCR006Cn	2	YCR005Cn	182
YCR020Cn_YCR020C-An	20	YCR020C-An	1088	YCR020Cn	5
YGR006Wn_YGR007Wn	140	YGR006Wn	6	YGR007Wn	467
YHL017Wn_YHL018Wn	25	YHL018Wn	5	YHL017Wn	124
YHR105Wn_YHR106Wn	60	YHR105Wn	5	YHR106Wn	92
YHR174Wn_YHR175Wn	107	YHR174Wn	108266	YHR175Wn	2
YHR189Wn_YHR190Wn	39	YHR189Wn	0	YHR190Wn	572
YJL077W-An_YJL077W-Bn	113	YJL077W-Bn	65	YJL077W-An	177
YKL094Wn_YKL095Wn	118	YKL095Wn	1	YKL094Wn	368
YLR342W-An_YLR343Wn	3	YLR342W-An	36	YLR343Wn	1
YMR068Wn_YMR069Wn	2	YMR068Wn	14	YMR069Wn	0
YMR084Wn_YMR085Wn	3	YMR084Wn	0	YMR085Wn	3
YAR028Wn_YAR029Wn	53	YAR028Wn	273	YAR029Wn	20
YMR230Wn_YMR230W-An	14	YMR230Wn	8363	YMR230W-An	0
YMR315W-An_YMR316Wn	5	YMR315W-An	1	YMR316Wn	78
YNL157Wn_YNL158Wn	81	YNL158Wn	0	YNL157Wn	150
YNL281Wn_YNL282Wn	57	YNL282Wn	2	YNL281Wn	342
YOL106Wn_YOL107Wn	4	YOL107Wn	38	YOL106Wn	0
YOL140Wn_YOL141Wn	4	YOL141Wn	2	YOL140Wn	208
YOR077Wn_YOR078Wn	80	YOR077Wn	4	YOR078Wn	477
YOR083Wn_YOR084Wn	205	YOR083Wn	25	YOR084Wn	360
YOR300Wn_YOR301Wn	3	YOR300Wn	1	YOR301Wn	428
YPL038Wn_YPL038W-An	2	YPL038W-An	0	YPL038Wn	619
YBL008Wn_YBL008W-An	3	YBL008W-An	0	YBL008Wn	88
YPL152Wn_YPL152W-An	7	YPL152W-An	2	YPL152Wn	76
YPL232Wn_YPL233Wn	49	YPL233Wn	11	YPL232Wn	175
YPR066Wn_YPR067Wn	48	YPR066Wn	1	YPR067Wn	108
YPR153Wn_YPR154Wn	56	YPR153Wn	0	YPR154Wn	283
YPR168Wn_YPR169Wn	62	YPR168Wn	11	YPR169Wn	247
YBR109W-An_YBR110Wn	3	YBR109W-An	2	YBR110Wn	267
YCR068Wn_YCR069Wn	45	YCR068Wn	4	YCR069Wn	848
YDR182Wn_YDR182W-An	10	YDR182Wn	142	YDR182W-An	3
YDR272Wn_YDR273Wn	15	YDR272Wn	471	YDR273Wn	7
YDR460Wn_YDR461Wn	6	YDR460Wn	74	YDR461Wn	1
YEL058Wn_YEL059Wn	5	YEL059Wn	0	YEL058Wn	9124
YGL211Wn_YGL212Wn	23	YGL212Wn	6	YGL211Wn	355

## Sheet: YPDbl
OLT	TIF	monocistronic	TIF	monocistronic	TIF
YCR025Cn_YCR026Cn	5	YCR026Cn	153	YCR025Cn	7
YCR071Cn_YCR072Cn	2	YCR072Cn	537	YCR071Cn	309
YDL037Cn_YDL039Cn	2	YDL037Cn	3	YDL039Cn	2
YDL043Cn_YDL044Cn	3	YDL043Cn	239	YDL044Cn	58
YDL086C-An_YDL087Cn	2	YDL086C-An	58	YDL087Cn	21
YDL087Cn_YDL088Cn	9	YDL087Cn	21	YDL088Cn	81
YDL090Cn_YDL091Cn	5	YDL090Cn	101	YDL091Cn	173
YDL216Cn_YDL217Cn	4	YDL216Cn	16	YDL217Cn	217
YDR184Cn_YDR185Cn	3	YDR185Cn	38	YDR184Cn	7
YDR276Cn_YDR277Cn	4	YDR277Cn	398	YDR276Cn	9363
YAL043Cn_YAL044Cn	4	YAL043Cn	464	YAL044Cn	3137
YDR305Cn_YDR306Cn	2	YDR306Cn	186	YDR305Cn	7
YDR313Cn_YDR314Cn	4	YDR314Cn	24	YDR313Cn	33
YDR428Cn_YDR429Cn	13	YDR429Cn	5268	YDR428Cn	316
YER082Cn_YER083Cn	3	YER083Cn	1551	YER082Cn	615
YER115Cn_YER116Cn	45	YER116Cn	53	YER115Cn	247
YFL038Cn_YFL039Cn	2	YFL038Cn	4221	YFL039Cn	6843
YFR017Cn_YFR018Cn	5	YFR018Cn	55	YFR017Cn	55
YFR046Cn_YFR047Cn	5	YFR047Cn	1131	YFR046Cn	56
YGL004Cn_YGL005Cn	7	YGL004Cn	71	YGL005Cn	114
YGR062Cn_YGR063Cn	15	YGR063Cn	2681	YGR062Cn	138
YBR052Cn_YBR053Cn	2	YBR053Cn	131	YBR052Cn	508
YGR076Cn_YGR077Cn	2	YGR077Cn	234	YGR076Cn	109
YGR077Cn_YGR078Cn	4	YGR078Cn	218	YGR077Cn	234
YGR085Cn_YGR086Cn	2	YGR086Cn	3128	YGR085Cn	26519
YGR146C-An_YGR147Cn	8	YGR147Cn	692	YGR146C-An	33
YGR192Cn_YGR193Cn	2	YGR193Cn	311	YGR192Cn	420526
YGR283Cn_YGR284Cn	2	YGR284Cn	598	YGR283Cn	32
YGR284Cn_YGR285Cn	4	YGR285Cn	2580	YGR284Cn	598
YHL031Cn_YHL032Cn	2	YHL031Cn	704	YHL032Cn	160
YHR064Cn_YHR065Cn	2	YHR065Cn	1095	YHR064Cn	7247
YHR130Cn_YHR131Cn	4	YHR131Cn	14	YHR130Cn	16
YBR067Cn_YBR068Cn	4	YBR068Cn	10051	YBR067Cn	5640
YIL023Cn_YIL024Cn	12	YIL023Cn	158	YIL024Cn	12
YIL034Cn_YIL035Cn	7	YIL034Cn	587	YIL035Cn	1253
YIL062Cn_YIL063Cn	2	YIL062Cn	1213	YIL063Cn	280
YIL084Cn_YIL085Cn	62	YIL084Cn	80	YIL085Cn	989
YIL087Cn_YIL088Cn	2	YIL087Cn	298	YIL088Cn	806
YIL138Cn_YIL139Cn	10	YIL138Cn	825	YIL139Cn	62
YIL145Cn_YIL146Cn	6	YIL145Cn	481	YIL146Cn	59
YIR035Cn_YIR036Cn	52	YIR036Cn	675	YIR035Cn	949
YJL123Cn_YJL124Cn	2	YJL123Cn	316	YJL124Cn	2353
YJL127Cn_YJL127C-Bn	20	YJL127Cn	21	YJL127C-Bn	114
YBR076C-An_YBR077Cn	90	YBR077Cn	210	YBR076C-An	123
YJR082Cn_YJR083Cn	4	YJR083Cn	141	YJR082Cn	600
YKL213Cn_YKL214Cn	2	YKL213Cn	331	YKL214Cn	229
YKR005Cn_YKR006Cn	5	YKR006Cn	170	YKR005Cn	7
YKR037Cn_YKR038Cn	2	YKR038Cn	143	YKR037Cn	64
YLL018Cn_YLL018C-An	7	YLL018Cn	10489	YLL018C-An	2331
YLL022Cn_YLL023Cn	2	YLL022Cn	91	YLL023Cn	365
YLR026Cn_YLR027Cn	5	YLR027Cn	3417	YLR026Cn	96
YLR043Cn_YLR044Cn	3	YLR044Cn	37256	YLR043Cn	2815
YLR050Cn_YLR051Cn	2	YLR051Cn	163	YLR050Cn	58
YLR178Cn_YLR179Cn	16	YLR179Cn	2577	YLR178Cn	38
YBR092Cn_YBR093Cn	11	YBR093Cn	2204	YBR092Cn	2263
YML007C-An_YML008Cn	8	YML007C-An	20	YML008Cn	1042
YML008Cn_YML009Cn	4	YML008Cn	1042	YML009Cn	353
YML101Cn_YML101C-An	2	YML101Cn	113	YML101C-An	7
YMR131Cn_YMR132Cn	2	YMR132Cn	112	YMR131Cn	1088
YMR194C-An_YMR194C-Bn	12	YMR194C-An	14	YMR194C-Bn	77
YMR310Cn_YMR311Cn	2	YMR311Cn	187	YMR310Cn	213
YNL007Cn_YNL008Cn	2	YNL007Cn	382	YNL008Cn	50
YNL079Cn_YNL080Cn	6	YNL079Cn	2616	YNL080Cn	50
YNL134Cn_YNL135Cn	2	YNL134Cn	1235	YNL135Cn	8247
YNL148Cn_YNL149Cn	57	YNL148Cn	495	YNL149Cn	2953
YBR101Cn_YBR102Cn	5	YBR102Cn	55	YBR101Cn	304
YNL168Cn_YNL169Cn	43	YNL168Cn	1209	YNL169Cn	612
YNL258Cn_YNL259Cn	3	YNL258Cn	60	YNL259Cn	493
YNL301Cn_YNL302Cn	9	YNL301Cn	19880	YNL302Cn	22164
YNL328Cn_YNL329Cn	5	YNL328Cn	15	YNL329Cn	7
YNR049Cn_YNR050Cn	21	YNR050Cn	847	YNR049Cn	200
YOL065Cn_YOL066Cn	2	YOL065Cn	44	YOL066Cn	352
YOL119Cn_YOL120Cn	3	YOL119Cn	1653	YOL120Cn	98472
YOL120Cn_YOL121Cn	62	YOL120Cn	98472	YOL121Cn	22523
YOR034C-An_YOR035Cn	7	YOR035Cn	35	YOR034C-An	13
YOR050Cn_YOR051Cn	3	YOR051Cn	97	YOR050Cn	4
YBR122Cn_YBR123Cn	8	YBR123Cn	157	YBR122Cn	449
YOR089Cn_YOR090Cn	3	YOR090Cn	296	YOR089Cn	106
YOR215Cn_YOR216Cn	12	YOR216Cn	204	YOR215Cn	447
YOR242Cn_YOR243Cn	2	YOR243Cn	760	YOR242Cn	2
YOR339Cn_YOR340Cn	3	YOR340Cn	388	YOR339Cn	7
YOR342Cn_YOR343Cn	2	YOR343Cn	10	YOR342Cn	209
YOR369Cn_YOR370Cn	2	YOR370Cn	878	YOR369Cn	39996
YPL067Cn_YPL068Cn	11	YPL067Cn	207	YPL068Cn	96
YPL077Cn_YPL078Cn	3	YPL077Cn	19	YPL078Cn	1081
YPL133Cn_YPL134Cn	7	YPL133Cn	195	YPL134Cn	131
YPL162Cn_YPL163Cn	86	YPL162Cn	134	YPL163Cn	899
YBR196Cn_YBR196C-An	3	YBR196C-An	4	YBR196Cn	6708
YPR010C-An_YPR011Cn	12	YPR011Cn	270	YPR010C-An	340
YPR098Cn_YPR099Cn	2	YPR099Cn	8	YPR098Cn	1685
YBR247Cn_YBR248Cn	5	YBR248Cn	4543	YBR247Cn	4873
YDL191Wn_YDL192Wn	3	YDL192Wn	16388	YDL191Wn	3924
YDL201Wn_YDL202Wn	41	YDL202Wn	428	YDL201Wn	565
YDR012Wn_YDR013Wn	12	YDR012Wn	4078	YDR013Wn	178
YDR076Wn_YDR077Wn	2	YDR076Wn	19	YDR077Wn	40965
YDR225Wn_YDR226Wn	2	YDR225Wn	7406	YDR226Wn	11520
YDR245Wn_YDR246Wn	2	YDR245Wn	302	YDR246Wn	114
YDR279Wn_YDR280Wn	9	YDR279Wn	56	YDR280Wn	194
YDR287Wn_YDR288Wn	9	YDR287Wn	141	YDR288Wn	39
YDR320W-Bn_YDR321Wn	2	YDR320W-Bn	2	YDR321Wn	606
YDR352Wn_YDR353Wn	10	YDR352Wn	65	YDR353Wn	2308
YAL008Wn_YAL009Wn	2	YAL009Wn	75	YAL008Wn	952
YDR517Wn_YDR518Wn	6	YDR517Wn	337	YDR518Wn	1995
YEL003Wn_YEL004Wn	5	YEL004Wn	36	YEL003Wn	66
YEL026Wn_YEL027Wn	42	YEL027Wn	152859	YEL026Wn	20443
YER005Wn_YER006Wn	2	YER005Wn	148	YER006Wn	1432
YER034Wn_YER035Wn	4	YER034Wn	153	YER035Wn	150
YGL029Wn_YGL030Wn	2	YGL030Wn	55104	YGL029Wn	362
YGL058Wn_YGL059Wn	3	YGL059Wn	35	YGL058Wn	363
YGL171Wn_YGL172Wn	2	YGL172Wn	448	YGL171Wn	1208
YGL210Wn_YGL211Wn	53	YGL211Wn	355	YGL210Wn	224
YGR041Wn_YGR042Wn	9	YGR041Wn	365	YGR042Wn	161
YAL012Wn_YAL013Wn	3	YAL013Wn	498	YAL012Wn	4765
YHR048Wn_YHR049Wn	4	YHR048Wn	167	YHR049Wn	1937
YHR067Wn_YHR068Wn	6	YHR067Wn	83	YHR068Wn	3941
YHR109Wn_YHR110Wn	5	YHR109Wn	99	YHR110Wn	235
YHR162Wn_YHR163Wn	2	YHR162Wn	1494	YHR163Wn	1217
YIL046Wn_YIL046W-An	5	YIL046W-An	11	YIL046Wn	302
YJL096Wn_YJL097Wn	2	YJL097Wn	690	YJL096Wn	1640
YJL144Wn_YJL145Wn	3	YJL145Wn	88	YJL144Wn	23
YJL183Wn_YJL184Wn	2	YJL184Wn	665	YJL183Wn	633
YJR007Wn_YJR008Wn	2	YJR007Wn	1299	YJR008Wn	15
YJR013Wn_YJR014Wn	14	YJR013Wn	191	YJR014Wn	1499
YBL025Wn_YBL026Wn	2	YBL026Wn	186	YBL025Wn	54
YJR106Wn_YJR107Wn	2	YJR106Wn	18	YJR107Wn	14
YJR121Wn_YJR122Wn	3	YJR121Wn	11028	YJR122Wn	133
YJR141Wn_YJR142Wn	4	YJR141Wn	64	YJR142Wn	171
YJR147Wn_YJR148Wn	13	YJR147Wn	489	YJR148Wn	1044
YJR148Wn_YJR149Wn	11	YJR148Wn	1044	YJR149Wn	11
YKL096Wn_YKL096W-An	25	YKL096W-An	29287	YKL096Wn	3101
YKL190Wn_YKL191Wn	2	YKL191Wn	291	YKL190Wn	1218
YKL207Wn_YKL208Wn	45	YKL208Wn	92	YKL207Wn	1394
YKR041Wn_YKR042Wn	8	YKR041Wn	37	YKR042Wn	4828
YKR060Wn_YKR061Wn	3	YKR060Wn	190	YKR061Wn	85
YBR162W-An_YBR163Wn	8	YBR162W-An	2185	YBR163Wn	116
YLR099W-An_YLR100Wn	3	YLR099W-An	1232	YLR100Wn	570
YLR112Wn_YLR113Wn	19	YLR112Wn	514	YLR113Wn	424
YLR173Wn_YLR174Wn	7	YLR173Wn	502	YLR174Wn	24
YLR363W-An_YLR364Wn	6	YLR363W-An	346	YLR364Wn	374
YLR404Wn_YLR405Wn	9	YLR404Wn	40	YLR405Wn	108
YML028Wn_YML029Wn	5	YML029Wn	136	YML028Wn	80443
YML029Wn_YML030Wn	5	YML030Wn	113	YML029Wn	136
YML078Wn_YML079Wn	15	YML079Wn	1036	YML078Wn	1790
YMR009Wn_YMR010Wn	5	YMR009Wn	424	YMR010Wn	246
YMR138Wn_YMR139Wn	6	YMR138Wn	437	YMR139Wn	113
YCR051Wn_YCR052Wn	6	YCR051Wn	3890	YCR052Wn	1663
YMR314Wn_YMR315Wn	5	YMR314Wn	3296	YMR315Wn	485
YNL039Wn_YNL040Wn	3	YNL040Wn	937	YNL039Wn	129
YNL070Wn_YNL071Wn	3	YNL071Wn	5441	YNL070Wn	952
YNL208Wn_YNL209Wn	2	YNL209Wn	15211	YNL208Wn	10156
YNL214Wn_YNL215Wn	14	YNL215Wn	391	YNL214Wn	398
YNL222Wn_YNL223Wn	6	YNL223Wn	478	YNL222Wn	197
YNR043Wn_YNR044Wn	3	YNR043Wn	883	YNR044Wn	18
YNR045Wn_YNR046Wn	59	YNR045Wn	271	YNR046Wn	1949
YOL092Wn_YOL093Wn	4	YOL093Wn	247	YOL092Wn	1262
YOR025Wn_YOR026Wn	7	YOR025Wn	442	YOR026Wn	39
YCR052Wn_YCR053Wn	2	YCR052Wn	1663	YCR053Wn	5317
YOR036Wn_YOR037Wn	3	YOR036Wn	32	YOR037Wn	46
YOR105Wn_YOR106Wn	2	YOR105Wn	30	YOR106Wn	65
YOR264Wn_YOR265Wn	3	YOR264Wn	202	YOR265Wn	1208
YOR284Wn_YOR285Wn	12	YOR284Wn	42	YOR285Wn	2022
YOR285Wn_YOR286Wn	2	YOR285Wn	2022	YOR286Wn	2417
YOR301Wn_YOR302Wn	3	YOR301Wn	428	YOR302Wn	13
YOR376W-An_YOR377Wn	2	YOR376W-An	26	YOR377Wn	104
YPR056Wn_YPR057Wn	7	YPR056Wn	43	YPR057Wn	105
YPR113Wn_YPR114Wn	261	YPR113Wn	578	YPR114Wn	797
YCR063Wn_YCR065Wn	17	YCR063Wn	161	YCR065Wn	258
YCR106Wn_YCR107Wn	2	YCR106Wn	7	YCR107Wn	13
YDL155Wn_YDL156Wn	6	YDL156Wn	14	YDL155Wn	249

## Sheet: YPGALbh
OLT	TIF	monocistronic	TIF	monocistronic	TIF
YPL119Cn_YPL119C-An	94	YPL119Cn	1	YPL119C-An	72
YBR196C-An_YBR196C-Bn	9	YBR196C-Bn	2	YBR196C-An	1
YCR024C-An_YCR024C-Bn	3238	YCR024C-An	76	YCR024C-Bn	136
YER180Cn_YER180C-An	263	YER180C-An	10	YER180Cn	18
YGL041Cn_YGL041C-Bn	8	YGL041Cn	0	YGL041C-Bn	5
YIL164Cn_YIL165Cn	52	YIL164Cn	0	YIL165Cn	7
YNL203Cn_YNL204Cn	5	YNL203Cn	1	YNL204Cn	1
YNR068Cn_YNR069Cn	7	YNR069Cn	1	YNR068Cn	6
YOL028Cn_YOL029Cn	247	YOL028Cn	6	YOL029Cn	24
YOL067Cn_YOL068Cn	706	YOL067Cn	68	YOL068Cn	170
YMR063Wn_YMR064Wn	77	YMR063Wn	60	YMR064Wn	17
YMR147Wn_YMR148Wn	132	YMR147Wn	8	YMR148Wn	75
YOR008W-Bn_YOR009Wn	12	YOR008W-Bn	1	YOR009Wn	2
YOR014Wn_YOR015Wn	126	YOR014Wn	73	YOR015Wn	90
YOR161W-An_YOR161W-Bn	55	YOR161W-An	0	YOR161W-Bn	0
YOR302Wn_YOR303Wn	709	YOR302Wn	1	YOR303Wn	150
YBR152Wn_YBR153Wn	122	YBR152Wn	5	YBR153Wn	78
YBR191Wn_YBR191W-An	8783	YBR191Wn	13	YBR191W-An	106
YDR003Wn_YDR003W-An	280	YDR003Wn	3	YDR003W-An	28
YDR437Wn_YDR438Wn	46	YDR437Wn	33	YDR438Wn	43
YGL258W-An_YGL259Wn	19	YGL259Wn	0	YGL258W-An	2
YHR105Wn_YHR106Wn	108	YHR105Wn	8	YHR106Wn	101
YJR154Wn_YJR155Wn	32	YJR154Wn	1	YJR155Wn	14
YLR315Wn_YLR317Wn	66	YLR315Wn	45	YLR317Wn	16
YLR393Wn_YLR394Wn	136	YLR393Wn	54	YLR394Wn	28

## Sheet: YPGALsh
OLT	TIF	monocistronic	TIF	monocistronic	TIF
YDL157Cn_YDL158Cn	38	YDL157Cn	2564	YDL158Cn	1
YDR467Cn_YDR468Cn	11	YDR468Cn	453	YDR467Cn	1
YDR487Cn_YDR488Cn	14	YDR488Cn	5	YDR487Cn	889
YDR523Cn_YDR524Cn	4	YDR524Cn	636	YDR523Cn	1
YEL067Cn_YEL068Cn	24	YEL067Cn	0	YEL068Cn	942
YFL019Cn_YFL020Cn	2	YFL019Cn	0	YFL020Cn	15
YFL044Cn_YFL045Cn	284	YFL044Cn	149	YFL045Cn	3862
YFR033Cn_YFR034Cn	143	YFR034Cn	40	YFR033Cn	2753
YGL146Cn_YGL147Cn	296	YGL146Cn	75	YGL147Cn	11437
YGL175Cn_YGL176Cn	23	YGL175Cn	1	YGL176Cn	118
YAL048Cn_YAL049Cn	24	YAL048Cn	2	YAL049Cn	1464
YGL199Cn_YGL200Cn	7	YGL199Cn	5	YGL200Cn	1675
YGR084Cn_YGR085Cn	28	YGR085Cn	29461	YGR084Cn	2
YGR267Cn_YGR268Cn	217	YGR268Cn	72	YGR267Cn	670
YHR007C-An_YHR008Cn	16	YHR008Cn	3148	YHR007C-An	1
YHR057Cn_YHR058Cn	168	YHR058Cn	64	YHR057Cn	1714
YHR069Cn_YHR069C-An	14	YHR069C-An	1	YHR069Cn	217
YHR199Cn_YHR199C-An	201	YHR199C-An	0	YHR199Cn	391
YIL086Cn_YIL087Cn	2	YIL086Cn	0	YIL087Cn	1014
YIL134C-An_YIL135Cn	13	YIL134C-An	0	YIL135Cn	318
YKL023C-An_YKL024Cn	34	YKL023C-An	0	YKL024Cn	284
YBL071C-Bn_YBL072Cn	10	YBL071C-Bn	0	YBL072Cn	4121
YKL055Cn_YKL056Cn	152	YKL055Cn	10	YKL056Cn	23858
YKR005Cn_YKR006Cn	10	YKR006Cn	413	YKR005Cn	2
YLL059Cn_YLL060Cn	18	YLL059Cn	1	YLL060Cn	122
YLR202Cn_YLR203Cn	3	YLR203Cn	6114	YLR202Cn	0
YLR244Cn_YLR245Cn	717	YLR245Cn	150	YLR244Cn	3985
YLR293Cn_YLR294Cn	4	YLR294Cn	2	YLR293Cn	5246
YLR311Cn_YLR312Cn	6	YLR312Cn	190	YLR311Cn	3
YLR433Cn_YLR434Cn	2	YLR434Cn	1	YLR433Cn	644
YLR437Cn_YLR437C-An	10	YLR437C-An	2	YLR437Cn	798
YML037Cn_YML038Cn	16	YML037Cn	4	YML038Cn	339
YBL074Cn_YBL075Cn	33	YBL074Cn	8	YBL075Cn	117
YMR103Cn_YMR104Cn	257	YMR104Cn	9	YMR103Cn	372
YMR116Cn_YMR117Cn	68	YMR117Cn	5	YMR116Cn	9742
YMR194C-An_YMR194C-Bn	9	YMR194C-An	5	YMR194C-Bn	257
YNL194Cn_YNL195Cn	2	YNL194Cn	3	YNL195Cn	1
YNL205Cn_YNL206Cn	2	YNL205Cn	0	YNL206Cn	463
YNL254Cn_YNL255Cn	177	YNL254Cn	6	YNL255Cn	3654
YOR059Cn_YOR060Cn	95	YOR060Cn	123	YOR059Cn	29
YOR316Cn_YOR316C-An	44	YOR316C-An	18	YOR316Cn	713
YOR339Cn_YOR340Cn	4	YOR340Cn	423	YOR339Cn	2
YPR173Cn_YPR174Cn	73	YPR174Cn	59	YPR173Cn	1586
YBR099Cn_YBR101Cn	13	YBR101Cn	619	YBR099Cn	1
YBR196C-Bn_YBR197Cn	5	YBR197Cn	118	YBR196C-Bn	2
YBR231Cn_YBR232Cn	2	YBR232Cn	0	YBR231Cn	385
YCL010Cn_YCL011Cn	125	YCL010Cn	110	YCL011Cn	917
YCR005Cn_YCR006Cn	31	YCR006Cn	1	YCR005Cn	112
YCR020Cn_YCR020C-An	24	YCR020C-An	1332	YCR020Cn	1
YGR006Wn_YGR007Wn	191	YGR006Wn	19	YGR007Wn	413
YGR039Wn_YGR040Wn	3	YGR039Wn	0	YGR040Wn	217
YGR126Wn_YGR127Wn	33	YGR126Wn	9	YGR127Wn	46
YHL017Wn_YHL018Wn	32	YHL018Wn	5	YHL017Wn	155
YHR174Wn_YHR175Wn	44	YHR174Wn	51116	YHR175Wn	10
YHR189Wn_YHR190Wn	70	YHR189Wn	2	YHR190Wn	708
YIL046Wn_YIL046W-An	3	YIL046W-An	2	YIL046Wn	296
YIR015Wn_YIR016Wn	366	YIR015Wn	0	YIR016Wn	425
YKL094Wn_YKL095Wn	207	YKL095Wn	4	YKL094Wn	664
YKL136Wn_YKL137Wn	2	YKL137Wn	2623	YKL136Wn	0
YAR028Wn_YAR029Wn	36	YAR028Wn	265	YAR029Wn	14
YLR399W-An_YLR400Wn	3	YLR399W-An	1	YLR400Wn	4
YMR084Wn_YMR085Wn	2	YMR084Wn	0	YMR085Wn	6
YMR230Wn_YMR230W-An	9	YMR230Wn	8946	YMR230W-An	0
YMR315W-An_YMR316Wn	16	YMR315W-An	0	YMR316Wn	123
YMR315Wn_YMR315W-An	3	YMR315Wn	801	YMR315W-An	0
YNL157Wn_YNL158Wn	105	YNL158Wn	1	YNL157Wn	242
YNL281Wn_YNL282Wn	114	YNL282Wn	0	YNL281Wn	480
YOL106Wn_YOL107Wn	10	YOL107Wn	79	YOL106Wn	8
YOL140Wn_YOL141Wn	6	YOL141Wn	5	YOL140Wn	63
YOR077Wn_YOR078Wn	131	YOR077Wn	13	YOR078Wn	739
YBL048Wn_YBL049Wn	4	YBL049Wn	9	YBL048Wn	0
YOR083Wn_YOR084Wn	187	YOR083Wn	56	YOR084Wn	307
YOR189Wn_YOR190Wn	4	YOR189Wn	828	YOR190Wn	3
YOR236Wn_YOR237Wn	2	YOR236Wn	222	YOR237Wn	1
YOR301Wn_YOR302Wn	2	YOR301Wn	686	YOR302Wn	1
YOR376W-An_YOR377Wn	17	YOR376W-An	35	YOR377Wn	14
YPL038W-An_YPL039Wn	2	YPL039Wn	102	YPL038W-An	1
YPL129Wn_YPL130Wn	3	YPL130Wn	0	YPL129Wn	885
YPL152Wn_YPL152W-An	11	YPL152W-An	7	YPL152Wn	87
YPL232Wn_YPL233Wn	68	YPL233Wn	30	YPL232Wn	354
YPR066Wn_YPR067Wn	49	YPR066Wn	7	YPR067Wn	261
YBR109W-An_YBR110Wn	8	YBR109W-An	4	YBR110Wn	504
YPR153Wn_YPR154Wn	78	YPR153Wn	3	YPR154Wn	487
YPR168Wn_YPR169Wn	134	YPR168Wn	13	YPR169Wn	699
YCR068Wn_YCR069Wn	56	YCR068Wn	20	YCR069Wn	1064
YDR182Wn_YDR182W-An	8	YDR182Wn	315	YDR182W-An	3
YDR272Wn_YDR273Wn	15	YDR272Wn	699	YDR273Wn	9
YDR320W-Bn_YDR321Wn	5	YDR320W-Bn	1	YDR321Wn	466
YEL058Wn_YEL059Wn	7	YEL059Wn	0	YEL058Wn	11520
YGL211Wn_YGL212Wn	69	YGL212Wn	7	YGL211Wn	556

## Sheet: YPGALbl
OLT	TIF	monocistronic	TIF	monocistronic	TIF
YPL162Cn_YPL163Cn	59	YPL162Cn	141	YPL163Cn	933
YPR010C-An_YPR011Cn	20	YPR011Cn	612	YPR010C-An	3319
YPR068Cn_YPR069Cn	3	YPR069Cn	1424	YPR068Cn	66
YDL043Cn_YDL044Cn	2	YDL043Cn	363	YDL044Cn	115
YDL079Cn_YDL080Cn	3	YDL079Cn	1405	YDL080Cn	96
YDL087Cn_YDL088Cn	4	YDL087Cn	20	YDL088Cn	121
YDL109Cn_YDL110Cn	2	YDL109Cn	6	YDL110Cn	375
YDL216Cn_YDL217Cn	4	YDL216Cn	30	YDL217Cn	347
YDR129Cn_YDR130Cn	3	YDR130Cn	45	YDR129Cn	3000
YDR184Cn_YDR185Cn	4	YDR185Cn	111	YDR184Cn	34
YDR248Cn_YDR249Cn	2	YDR249Cn	33	YDR248Cn	680
YDR256Cn_YDR257Cn	2	YDR257Cn	351	YDR256Cn	16
YDR263Cn_YDR264Cn	5	YDR264Cn	687	YDR263Cn	49
YAL043Cn_YAL044Cn	2	YAL043Cn	448	YAL044Cn	4110
YDR276Cn_YDR277Cn	11	YDR277Cn	6392	YDR276Cn	9120
YDR313Cn_YDR314Cn	8	YDR314Cn	51	YDR313Cn	87
YDR320Cn_YDR320C-An	3	YDR320C-An	1254	YDR320Cn	536
YDR341Cn_YDR342Cn	2	YDR342Cn	3243	YDR341Cn	5191
YDR428Cn_YDR429Cn	25	YDR429Cn	5630	YDR428Cn	458
YDR504Cn_YDR505Cn	51	YDR505Cn	60	YDR504Cn	62
YDR529Cn_YDR530Cn	2	YDR530Cn	185	YDR529Cn	5087
YER056C-An_YER057Cn	12	YER057Cn	5355	YER056C-An	25308
YER056Cn_YER056C-An	2	YER056C-An	25308	YER056Cn	4473
YER082Cn_YER083Cn	3	YER083Cn	2076	YER082Cn	686
YBL086Cn_YBL087Cn	2	YBL086Cn	1276	YBL087Cn	15150
YER115Cn_YER116Cn	94	YER116Cn	97	YER115Cn	348
YFL038Cn_YFL039Cn	2	YFL038Cn	6424	YFL039Cn	7463
YFR017Cn_YFR018Cn	4	YFR018Cn	61	YFR017Cn	468
YFR046Cn_YFR047Cn	6	YFR047Cn	2130	YFR046Cn	64
YGL121Cn_YGL122Cn	2	YGL121Cn	179	YGL122Cn	335
YGR062Cn_YGR063Cn	28	YGR063Cn	3037	YGR062Cn	327
YGR077Cn_YGR078Cn	3	YGR078Cn	203	YGR077Cn	460
YGR085Cn_YGR086Cn	4	YGR086Cn	4787	YGR085Cn	29461
YGR146C-An_YGR147Cn	12	YGR147Cn	1235	YGR146C-An	30
YGR192Cn_YGR193Cn	2	YGR193Cn	457	YGR192Cn	239598
YBR052Cn_YBR053Cn	7	YBR053Cn	421	YBR052Cn	1498
YGR201Cn_YGR202Cn	2	YGR202Cn	64	YGR201Cn	7
YGR244Cn_YGR245Cn	2	YGR245Cn	635	YGR244Cn	1309
YGR284Cn_YGR285Cn	4	YGR285Cn	2455	YGR284Cn	883
YHL031Cn_YHL032Cn	12	YHL031Cn	1341	YHL032Cn	510
YHR005Cn_YHR005C-An	5	YHR005C-An	11473	YHR005Cn	139
YHR130Cn_YHR131Cn	6	YHR131Cn	46	YHR130Cn	21
YIL023Cn_YIL024Cn	10	YIL023Cn	189	YIL024Cn	60
YIL034Cn_YIL035Cn	14	YIL034Cn	1089	YIL035Cn	1673
YIL051Cn_YIL052Cn	8	YIL051Cn	14889	YIL052Cn	12963
YIL061Cn_YIL062Cn	24	YIL061Cn	24	YIL062Cn	1451
YBR076C-An_YBR077Cn	131	YBR077Cn	288	YBR076C-An	141
YIL062Cn_YIL063Cn	2	YIL062Cn	1451	YIL063Cn	393
YIL084Cn_YIL085Cn	92	YIL084Cn	127	YIL085Cn	868
YIL087Cn_YIL088Cn	3	YIL087Cn	1014	YIL088Cn	1318
YIL138Cn_YIL139Cn	13	YIL138Cn	976	YIL139Cn	80
YIL145Cn_YIL146Cn	11	YIL145Cn	628	YIL146Cn	89
YIR035Cn_YIR036Cn	73	YIR036Cn	1169	YIR035Cn	782
YJL123Cn_YJL124Cn	2	YJL123Cn	460	YJL124Cn	3638
YJL127Cn_YJL127C-Bn	26	YJL127Cn	39	YJL127C-Bn	233
YJR072Cn_YJR073Cn	4	YJR073Cn	1961	YJR072Cn	1332
YJR082Cn_YJR083Cn	5	YJR083Cn	238	YJR082Cn	819
YBR092Cn_YBR093Cn	3	YBR093Cn	4551	YBR092Cn	963
YJR134Cn_YJR135Cn	9	YJR135Cn	144	YJR134Cn	182
YLL018Cn_YLL018C-An	5	YLL018Cn	9847	YLL018C-An	4671
YLL038Cn_YLL039Cn	8	YLL038Cn	26	YLL039Cn	129
YLR026Cn_YLR027Cn	2	YLR027Cn	2403	YLR026Cn	133
YLR046Cn_YLR047Cn	2	YLR047Cn	10	YLR046Cn	40
YLR073Cn_YLR074Cn	2	YLR074Cn	1613	YLR073Cn	931
YLR117Cn_YLR118Cn	2	YLR118Cn	3614	YLR117Cn	706
YLR178Cn_YLR179Cn	7	YLR179Cn	2313	YLR178Cn	162
YLR254Cn_YLR255Cn	2	YLR255Cn	2	YLR254Cn	273
YLR452Cn_YLR453Cn	2	YLR453Cn	33	YLR452Cn	5
YBR101Cn_YBR102Cn	6	YBR102Cn	65	YBR101Cn	619
YML007C-An_YML008Cn	6	YML007C-An	26	YML008Cn	1529
YML008Cn_YML009Cn	3	YML008Cn	1529	YML009Cn	1189
YML124Cn_YML125Cn	2	YML124Cn	34	YML125Cn	1878
YMR131Cn_YMR132Cn	2	YMR132Cn	90	YMR131Cn	1195
YMR153C-An_YMR154Cn	4	YMR154Cn	36	YMR153C-An	8
YMR156Cn_YMR157Cn	4	YMR157Cn	411	YMR156Cn	82
YMR181Cn_YMR182Cn	85	YMR182Cn	115	YMR181Cn	237
YMR225Cn_YMR226Cn	3	YMR226Cn	2908	YMR225Cn	2828
YMR226Cn_YMR227Cn	2	YMR227Cn	117	YMR226Cn	2908
YMR309Cn_YMR310Cn	2	YMR310Cn	240	YMR309Cn	106
YBR122Cn_YBR123Cn	5	YBR123Cn	307	YBR122Cn	1316
YMR310Cn_YMR311Cn	2	YMR311Cn	390	YMR310Cn	240
YNL079Cn_YNL080Cn	6	YNL079Cn	3507	YNL080Cn	58
YNL133Cn_YNL134Cn	2	YNL133Cn	77	YNL134Cn	865
YNL148Cn_YNL149Cn	52	YNL148Cn	757	YNL149Cn	3226
YNL168Cn_YNL169Cn	60	YNL168Cn	1502	YNL169Cn	995
YNL328Cn_YNL329Cn	12	YNL328Cn	39	YNL329Cn	12
YNR049Cn_YNR050Cn	2	YNR050Cn	401	YNR049Cn	476
YOL065Cn_YOL066Cn	5	YOL065Cn	74	YOL066Cn	451
YOL118Cn_YOL119Cn	2	YOL118Cn	6	YOL119Cn	872
YOL120Cn_YOL121Cn	48	YOL120Cn	90450	YOL121Cn	20344
YCR025Cn_YCR026Cn	2	YCR026Cn	162	YCR025Cn	10
YOR021Cn_YOR022Cn	2	YOR022Cn	29	YOR021Cn	1212
YOR034C-An_YOR035Cn	9	YOR035Cn	78	YOR034C-An	13
YOR034Cn_YOR034C-An	7	YOR034C-An	13	YOR034Cn	120
YOR089Cn_YOR090Cn	5	YOR090Cn	321	YOR089Cn	209
YOR215Cn_YOR216Cn	13	YOR216Cn	382	YOR215Cn	1420
YOR342Cn_YOR343Cn	56	YOR343Cn	95	YOR342Cn	429
YPL055Cn_YPL056Cn	23	YPL055Cn	112	YPL056Cn	35
YPL067Cn_YPL068Cn	68	YPL067Cn	1980	YPL068Cn	114
YPL094Cn_YPL095Cn	2	YPL094Cn	12656	YPL095Cn	206
YPL133Cn_YPL134Cn	5	YPL133Cn	324	YPL134Cn	1264
YCR028C-An_YCR030Cn	2	YCR030Cn	295	YCR028C-An	6107
YDL123Wn_YDL124Wn	4	YDL124Wn	288	YDL123Wn	134
YDL130Wn_YDL130W-An	4	YDL130W-An	2623	YDL130Wn	12598
YDL155Wn_YDL156Wn	14	YDL156Wn	38	YDL155Wn	360
YDL180Wn_YDL181Wn	2	YDL181Wn	5624	YDL180Wn	271
YDL181Wn_YDL182Wn	4	YDL182Wn	2572	YDL181Wn	5624
YDL191Wn_YDL192Wn	6	YDL192Wn	22101	YDL191Wn	4832
YDL201Wn_YDL202Wn	70	YDL202Wn	978	YDL201Wn	530
YDR012Wn_YDR013Wn	9	YDR012Wn	3207	YDR013Wn	208
YDR076Wn_YDR077Wn	2	YDR076Wn	21	YDR077Wn	56528
YDR167Wn_YDR168Wn	2	YDR167Wn	2359	YDR168Wn	458
YAL008Wn_YAL009Wn	3	YAL009Wn	86	YAL008Wn	1972
YDR176Wn_YDR177Wn	2	YDR176Wn	135	YDR177Wn	923
YDR225Wn_YDR226Wn	5	YDR225Wn	11452	YDR226Wn	11483
YDR279Wn_YDR280Wn	6	YDR279Wn	57	YDR280Wn	372
YDR287Wn_YDR288Wn	14	YDR287Wn	286	YDR288Wn	81
YDR352Wn_YDR353Wn	4	YDR352Wn	79	YDR353Wn	2609
YDR376Wn_YDR377Wn	2	YDR376Wn	279	YDR377Wn	13076
YDR517Wn_YDR518Wn	13	YDR517Wn	630	YDR518Wn	1615
YEL003Wn_YEL004Wn	12	YEL004Wn	61	YEL003Wn	72
YEL026Wn_YEL027Wn	45	YEL027Wn	156555	YEL026Wn	18512
YER034Wn_YER035Wn	6	YER034Wn	184	YER035Wn	471
YBR020Wn_YBR021Wn	41	YBR020Wn	171694	YBR021Wn	297
YER177Wn_YER178Wn	3	YER177Wn	9143	YER178Wn	20234
YGL210Wn_YGL211Wn	57	YGL211Wn	556	YGL210Wn	344
YGR041Wn_YGR042Wn	18	YGR041Wn	569	YGR042Wn	316
YGR203Wn_YGR204Wn	5	YGR203Wn	1018	YGR204Wn	1376
YGR205Wn_YGR206Wn	2	YGR205Wn	510	YGR206Wn	139
YHR066Wn_YHR067Wn	3	YHR066Wn	426	YHR067Wn	152
YHR067Wn_YHR068Wn	10	YHR067Wn	152	YHR068Wn	3920
YHR109Wn_YHR110Wn	9	YHR109Wn	199	YHR110Wn	372
YHR121Wn_YHR122Wn	3	YHR121Wn	2755	YHR122Wn	620
YIL111Wn_YIL112Wn	2	YIL112Wn	71	YIL111Wn	122
YBR031Wn_YBR032Wn	4	YBR031Wn	10635	YBR032Wn	4
YJL054Wn_YJL055Wn	2	YJL055Wn	1634	YJL054Wn	728
YJL077W-An_YJL077W-Bn	96	YJL077W-Bn	156	YJL077W-An	252
YJL096Wn_YJL097Wn	3	YJL097Wn	762	YJL096Wn	4036
YJL144Wn_YJL145Wn	6	YJL145Wn	150	YJL144Wn	96
YJL166Wn_YJL167Wn	2	YJL167Wn	3547	YJL166Wn	2904
YJL183Wn_YJL184Wn	7	YJL184Wn	885	YJL183Wn	519
YJR007Wn_YJR008Wn	2	YJR007Wn	1929	YJR008Wn	91
YJR013Wn_YJR014Wn	5	YJR013Wn	331	YJR014Wn	1649
YJR106Wn_YJR107Wn	7	YJR106Wn	31	YJR107Wn	42
YJR122Wn_YJR123Wn	3	YJR122Wn	227	YJR123Wn	33427
YBR118Wn_YBR119Wn	2	YBR118Wn	27243	YBR119Wn	114
YJR141Wn_YJR142Wn	3	YJR141Wn	61	YJR142Wn	315
YJR147Wn_YJR148Wn	7	YJR147Wn	365	YJR148Wn	646
YJR148Wn_YJR149Wn	5	YJR148Wn	646	YJR149Wn	8
YKL043Wn_YKL044Wn	6	YKL044Wn	7	YKL043Wn	35
YKL085Wn_YKL086Wn	3	YKL086Wn	104	YKL085Wn	18326
YKL096Wn_YKL096W-An	21	YKL096W-An	40176	YKL096Wn	1671
YKL207Wn_YKL208Wn	56	YKL208Wn	224	YKL207Wn	1387
YKR041Wn_YKR042Wn	30	YKR041Wn	52	YKR042Wn	6094
YKR061Wn_YKR062Wn	2	YKR061Wn	103	YKR062Wn	551
YLR079Wn_YLR080Wn	2	YLR079Wn	284	YLR080Wn	3
YBR162W-An_YBR163Wn	5	YBR162W-An	4362	YBR163Wn	193
YLR099W-An_YLR100Wn	3	YLR099W-An	2066	YLR100Wn	805
YLR112Wn_YLR113Wn	13	YLR112Wn	613	YLR113Wn	604
YLR173Wn_YLR174Wn	17	YLR173Wn	866	YLR174Wn	31
YLR404Wn_YLR405Wn	3	YLR404Wn	56	YLR405Wn	142
YML002Wn_YML003Wn	3	YML003Wn	4	YML002Wn	5
YML028Wn_YML029Wn	8	YML029Wn	150	YML028Wn	85000
YML029Wn_YML030Wn	3	YML030Wn	470	YML029Wn	150
YML078Wn_YML079Wn	28	YML079Wn	1917	YML078Wn	3442
YMR009Wn_YMR010Wn	2	YMR009Wn	652	YMR010Wn	391
YMR058Wn_YMR059Wn	3	YMR058Wn	18767	YMR059Wn	203
YBR175Wn_YBR176Wn	3	YBR175Wn	128	YBR176Wn	99
YMR138Wn_YMR139Wn	10	YMR138Wn	707	YMR139Wn	231
YMR314Wn_YMR315Wn	3	YMR314Wn	5403	YMR315Wn	801
YNL039Wn_YNL040Wn	3	YNL040Wn	1451	YNL039Wn	174
YNL092Wn_YNL093Wn	4	YNL093Wn	18	YNL092Wn	22
YNL145Wn_YNL146Wn	6	YNL146Wn	100	YNL145Wn	8
YNL187Wn_YNL188Wn	3	YNL188Wn	55	YNL187Wn	229
YNL208Wn_YNL209Wn	10	YNL209Wn	16101	YNL208Wn	20389
YNL214Wn_YNL215Wn	32	YNL215Wn	524	YNL214Wn	637
YNL222Wn_YNL223Wn	9	YNL223Wn	1059	YNL222Wn	260
YNL299Wn_YNL300Wn	8	YNL300Wn	1464	YNL299Wn	577
YBR252Wn_YBR253Wn	4	YBR252Wn	743	YBR253Wn	1042
YNR045Wn_YNR046Wn	80	YNR045Wn	911	YNR046Wn	2178
YOL092Wn_YOL093Wn	6	YOL093Wn	326	YOL092Wn	1388
YOR025Wn_YOR026Wn	12	YOR025Wn	553	YOR026Wn	67
YOR043Wn_YOR044Wn	2	YOR043Wn	2360	YOR044Wn	58
YOR264Wn_YOR265Wn	3	YOR264Wn	406	YOR265Wn	1865
YOR284Wn_YOR285Wn	15	YOR284Wn	71	YOR285Wn	6937
YOR285Wn_YOR286Wn	7	YOR285Wn	6937	YOR286Wn	4523
YPL047Wn_YPL048Wn	2	YPL048Wn	3545	YPL047Wn	247
YPL270Wn_YPL271Wn	4	YPL271Wn	27414	YPL270Wn	886
YPR056Wn_YPR057Wn	13	YPR056Wn	94	YPR057Wn	124
YCR051Wn_YCR052Wn	8	YCR051Wn	3550	YCR052Wn	1541
YPR113Wn_YPR114Wn	251	YPR113Wn	603	YPR114Wn	704
YCR063Wn_YCR065Wn	30	YCR063Wn	244	YCR065Wn	277

## Sheet: Multicistronic 
Multi-cistronic transcripts	Function (gene1; gene2; gene3)
YBR196C_YBR196C-A_YBR196C-B	Glycolytic enzyme phosphoglucose isomerase; Protein of unknown function; Protein of unknown function
YDR003W_YDR003W-A_YDR004W	Vacuolar ubiquitin ligase-substrate adaptor; Protein of unknown function; Protein that stimulates strand exchange
YDR023W_YDR024W_YDR025W	Cytosolic seryl-tRNA synthetase; Protein of unknown function; Protein component of the small (40S) ribosomal subunit
YER072W_YER073W_YER074W	Regulatory subunit of the vacuolar transporter chaperone (VTC) complex; Mitochondrial aldehyde dehydrogenase; Protein component of the small (40S) ribosomal subunit
YHR007C_YHR007C-A_YHR008C	Lanosterol 14-alpha-demethylase; Protein of unknown function; Mitochondrial manganese superoxide dismutase
YHR174W_YHR175W_YHR175W-A	Enolase II, a phosphopyruvate hydratase; Copper transporter; Putative protein of unknown function
YIL085C_YIL086C_YIL087C	Mannosyltransferase; Protein of unknown function; Protein of unknown function
YIR014W_YIR015W_YIR016W	Dsc E3 ligase complex; Subunit of nuclear RNase P; Putative protein of unknown function
YKL065W-A_YKL066W_YKL067W	Putative protein of unknown function; Protein of unknown function; Nucleoside diphosphate kinase
YKR057W_YKR058W_YKR059W	Protein component of the small (40S) ribosomal subunit; Glycogenin glucosyltransferase; Translation initiation factor eIF4A
YOL120C_YOL121C_YOL122C	Ribosomal 60S subunit protein L18A; Protein component of the small (40S) ribosomal subunit; Divalent metal ion transporter
YPL129W_YPL130W_YPL131W	Subunit of TFIID, TFIIF, INO80, SWI/SNF, and NuA3 complexes; Meiosis-specific prospore protein; Ribosomal 60S subunit protein L5
YPL218W_YPL219W_YPL220W	ARF family GTPase; Cyclin; Ribosomal 60S subunit protein L1A
