# Supplementary material for: Characterization of Bicistronic Transcription in Budding Yeast
Source: mSystems. 2021 Feb 23;6(1):e01002-20. doi: 10.1128/mSystems.01002-20 (PMC8573964; doi:10.1128/mSystems.01002-20)
Supplement: TABLE S2 [file msystems.01002-20-st002.xlsx]

## Sheet: FunClu
Biological_process (GO term and KEGG were downloaded from JGI)
YGR192C_YGR193C	GO:0008152
YIL164C_YIL165C	GO:0006807
YIR035C_YIR036C	GO:0008152
YNL301C_YNL302C	GO:0006412
YOL120C_YOL121C	GO:0006412
Cellular Component
YCR063W_YCR065W	GO:0005634
YDL191W_YDL192W	GO:0005622
YLR046C_YLR047C	GO:0016021
YNL301C_YNL302C	GO:0005622
YOL120C_YOL121C	GO:0005622
Molecular function
YGR192C_YGR193C	GO:0008152
YIL164C_YIL165C	GO:0006807
YIR035C_YIR036C	GO:0008152
YNL301C_YNL302C	GO:0006412
YOL120C_YOL121C	GO:0006412
KEGG pathway
YBR092C_YBR093C	Gamma-Hexachlorocyclohexane_degradation;Riboflavin_metabolism
YDL037C_YDL039C	Starch_and_sucrose_metabolism
YGR192C_YGR193C	Glycolysis_Gluconeogenesis
YKL085W_YKL086W	Carbon_fixation;TCA_cycle;Pyruvate_metabolism;Glyoxylate_and_dicarboxylate_metabolism;Reductive_carboxylate_cycle_(CO2_fixation)
YMR084W_YMR085W	Aminosugars_metabolism;Glutamate_metabolism
Manual check in SGD database
YAL048C_YAL049C	mitochondrial function
YAR028W_YAR029W	vesicle organization
YDL043C_YDL044C	mRNA processing
YER177W_YER178W	pseudohyphal growth
YGL029W_YGL030W	rRNA processing
YGL146C_YGL147C	YGL146C regualtes rDNA transcription; YGL147C is ribosomal 60S subunit protein L9A
YHR064C_YHR065C	rRNA processing
YJL183W_YJL184W	cell wall mannoprotein biosynthetic process
YJR154W_YJR155W	oxidation-reduction process
YLR178C_YLR179C	both are phosphatidylethanolamine-binding proteins
YLR384C_YLR385C	transcription,DNA-templated,regulation of transcription,DNA-templated
YNL258C_YNL259C	transport
YNR068C_YNR069C	protein polyubiquitination,protein monoubiquitination
YOL067C_YOL068C	transcription,DNA-templated,regulation of transcription,DNA-templated
YPL270W_YPL271W	mitochondrial function
